# Supplementary material for: A Chondroitin Sulfate–Iron Complex with Antibacterial Activity and Its Derived Hydrogel for Infected Wound Healing
Source: Gels. 2026 Apr 15;12(4):329. doi: 10.3390/gels12040329 (PMC13116974; doi:10.3390/gels12040329)
Supplement: Supplementary file 1 [file gels-12-00329-s001.zip]

Archive with 1 entries (1 files):
- gels-4240579-supplementary.pdf
